# Supplementary material for: A Luciferase-Based Approach for Functional Screening of 5′ and 3′ Untranslated Regions of the mRNA Component for mRNA Vaccines
Source: Vaccines (Basel). 2025 May 16;13(5):530. doi: 10.3390/vaccines13050530 (PMC12115628; doi:10.3390/vaccines13050530)
Supplement: Supplementary file 1 [file vaccines-13-00530-s001.zip]

Archive with 1 entries (1 files):
- vaccines-3573673-supplementary.pdf
